# Supplementary material for: Biotransformation of Δ1-Progesterone Using Selected Entomopathogenic Filamentous Fungi and Prediction of Its Products’ Bioactivity
Source: Int J Mol Sci. 2023 Dec 29;25(1):508. doi: 10.3390/ijms25010508 (PMC10779271; doi:10.3390/ijms25010508)
Supplement: Supplementary file 1 [file ijms-25-00508-s001.zip]

Archive with 1 entries (1 files):
- ijms-2773596-supplementary.pdf
